# Supplementary material for: The Role of Tumor Debulking Surgery in Improving Survival of Patients with Head and Neck Cancer: A Systematic Review
Source: Curr Oncol. 2026 Jul 9;33(7):409. doi: 10.3390/curroncol33070409 (PMC13409472; doi:10.3390/curroncol33070409)
Supplement: Supplementary file 1 [file curroncol-33-00409-s001.zip]

Archive with 2 entries (2 files):
- PRISMA_2020_checklist Current Oncology Revised Round2.pdf
- Supplemental File S1.pdf
